# Supplementary material for: Antibacterial Cu or Zn-MOFs Based on the 1,3,5-Tris-(styryl)benzene Tricarboxylate
Source: Nanomaterials (Basel). 2023 Aug 9;13(16):2294. doi: 10.3390/nano13162294 (PMC10458854; doi:10.3390/nano13162294)
Supplement: Supplementary file 1 [file nanomaterials-13-02294-s001.zip]

Archive with 1 entries (1 files):
- nanomaterials-2521568-supplementary.docx
